# Supplementary material for: Recent Positive Selection in Genes of the Mammalian Epidermal Differentiation Complex Locus
Source: Front Genet. 2017 Jan 10;7:227. doi: 10.3389/fgene.2016.00227 (PMC5222828; doi:10.3389/fgene.2016.00227)
Supplement: Supplementary file 1 [file Data_Sheet_1.XLSX]

## Sheet: Sheet1
Table S1: B-LRT results for each EDC gene in M1a-M2a Comparison across 14 mammals
Gene	dN (All Sites)	dS (All Sites)	dN/dS (All Sites)	% sites with w < 1	% sites with w = 1	% sites with w > 1	dN/dS for sites with w < 1	dN/dS for sites with w = 1	dN/dS for sites with w >= 1	Null Likelihood	Alt Likelihood	-2*Null-Alt	pval	cdsStart
S100A10	0.293698	0.873389	0.132082	0.9769	1e-05	0.02308	0.047	1	1	-918.614	-918.614	0	1	151982915
S100A11	0.120709	0.513396	0.17967	0.81123	0.05558	0.1332	0.06447	1	1	-1538.08	-1538.08	0	1	152032506
TCHHL1	0.270484	0.522035	0.517552	0.36179	0.25952	0.37869	0.2414	1	1	-533.911	-533.911	0	1	152084144
TCHH	0.35113	1.65304	0.196028	0.84456	0.11276	0.04267	0.12951	1	1.42444	-2217.95	-2218.02	0.136214	0.934161	152106317
RPTN	0.202344	0.711099	0.297281	0.53765	0.37594	0.08641	0.29662	1	1.95956	-7003.05	-7006.32	6.54884	0.0378388	152153595
FLG	0.477577	1.04467	0.459845	0.41458	0.4293	0.15612	0.28853	1	1	-8948.42	-8948.42	0	1	152302175
FLG2	0.0847981	0.587981	0.118272	0.74742	0.15955	0.09303	0.14871	1	3.3023	-295.186	-296.107	1.84146	0.398227	152348735
KPRP	0.156288	0.486212	0.299728	0.48463	0.41401	0.10136	0.15807	1	1	-8251.24	-8251.24	0	1	152759561
IVL	0.408011	0.983429	0.377879	0.40349	0.57171	0.0248	0.23442	1	3.21419	-3311.61	-3313.23	3.24496	0.197408	152908545
SPRR4	0.173761	0.8378	0.211213	0.65548	0.06104	0.28348	0.10841	1	1.91078	-1140.84	-1143.2	4.71048	0.0948707	152970666
SPRR1A	0.0780229	0.506768	0.161579	0.678	0.27198	0.05002	0.03851	1	1.89274	-1349.85	-1350.13	0.56055	0.755576	152985231
SPRR3	0.257939	0.913222	0.228733	0.60788	0.37874	0.01338	0.076	1	8.07205	-952.603	-953.267	1.32944	0.514417	153001747
LELP1	0.114224	0.92879	0.155904	0.63444	0.31275	0.05281	0.04415	1	1.50788	-1188.57	-1188.64	0.140952	0.93195	153203443
S100A9	0.341747	0.78861	0.420092	0.72544	0.12994	0.14462	0.18252	1	1	-1580.78	-1580.78	0	1	153357854
S100A8	0.150906	0.655062	0.227108	0.69749	0.20498	0.09754	0.09872	1	1	-602.79	-602.79	0	1	153390032
S100A7L2	0.406421	1.28788	0.381053	0.72913	0.18841	0.08246	0.24826	1	1	-2027.17	-2027.17	0	1	153437058
S100A6	0.0529667	0.298166	0.106722	0.95583	0.02291	0.02126	0.06954	1	1	-1018.35	-1018.35	0	1	153534599
S100A5	0.0368029	0.527311	0.12184	0.93984	0.06016	0	0.046	1	10.5107	-676.291	-676.291	-2.4e-05	0	153537147
S100A4	0.0303057	0.388066	0.0589531	0.93759	0.03241	0.03	0.04088	1	1	-1090.91	-1090.91	0	1	153543613
S100A3	0.137833	0.590485	0.202246	0.94227	0.02507	0.03266	0.1042	1	1	-1718.74	-1718.74	0	1	153547329
S100A2	0.103974	0.45137	0.23089	0.94248	0	0.05752	0.08472	1	1.85947	-627.608	-628.549	1.88355	0.389935	153561108
S100A16	0.0284914	0.36584	0.0712368	1	0	0	0.04158	1	11.33	-636.085	-636.085	0.001038	0.999481	153606886
S100A1	0.0121876	0.394837	0.0241588	1	0	0	0.02365	1	24.895	-882.552	-882.553	0.001536	0.999232	153627926
