# Supplementary material for: Recent Positive Selection in Genes of the Mammalian Epidermal Differentiation Complex Locus
Source: Front Genet. 2017 Jan 10;7:227. doi: 10.3389/fgene.2016.00227 (PMC5222828; doi:10.3389/fgene.2016.00227)
Supplement: Supplementary file 2 [file Data_Sheet_2.XLSX]

## Sheet: Sheet1
Table S2: B-LRT results for each EDC gene in M7-M8 Comparison across 14 mammals
Gene	dN (All Sites)	dS (All Sites)	dN/dS (All Sites)	% sites with 0 ≤ dN/dS ≤ 1	% sites with dN/dS > 1	dN/dS for sites with dN/dS > 1	Null Likelihood	Alt Likelihood	χ2 Statistic (-2*Null-Alt)	pval	cdsStart
S100A10	0.293698	0.873389	0.132082	0.99999	1e-05	1	-900.935	-900.935	-0.000318	0	151982915
S100A11	0.120709	0.513396	0.17967	0.86258	0.13742	1	-1512.52	-1514.47	3.90696	0.14178	152032506
TCHHL1	0.270484	0.522035	0.517552	0.74613	0.25387	1.38604	-524.08	-525.192	2.2228	0.329098	152084144
TCHH	0.35113	1.65304	0.196028	0.74715	0.25285	1	-1997.53	-2005.86	16.6707	0.00023988	152106317
RPTN	0.202344	0.711099	0.297281	0.78749	0.21251	2.90477	-6741.8	-6766.17	48.7427	0	152153595
FLG	0.477577	1.04467	0.459845	0.76737	0.23263	1.82266	-8692.62	-8702.24	19.2519	6.599e-05	152302175
FLG2	0.0847981	0.587981	0.118272	0.88135	0.11865	3.46993	-281.101	-283.144	4.08494	0.129708	152348735
KPRP	0.156288	0.486212	0.299728	0.99101	0.00899	5.01195	-8049.16	-8052.55	6.79034	0.0335349	152759561
IVL	0.408011	0.983429	0.377879	0.54496	0.45504	1.31366	-3172.61	-3175.25	5.27173	0.0716569	152908545
SPRR4	0.173761	0.8378	0.211213	0.72248	0.27752	5.30299	-1012.89	-1023.17	20.5633	3.426e-05	152970666
SPRR1A	0.0780229	0.506768	0.161579	0.64308	0.35692	1.09179	-1228.06	-1228.36	0.60762	0.738001	152985231
SPRR3	0.257939	0.913222	0.228733	0.62073	0.37927	1.24351	-881.328	-884.747	6.83885	0.0327313	153001747
LELP1	0.114224	0.92879	0.155904	0.75582	0.24418	3.19108	-1123.32	-1130.25	13.8598	0.00097809	153203443
S100A9	0.341747	0.78861	0.420092	0.93309	0.06691	2.38281	-1539.92	-1543.74	7.63573	0.0219747	153357854
S100A8	0.150906	0.655062	0.227108	0.78859	0.21141	1	-578.448	-579.378	1.86031	0.394492	153390032
S100A7L2	0.406421	1.28788	0.381053	0.99999	1e-05	1	-1980.34	-1980.34	-9.6e-05	0	153437058
S100A6	0.0529667	0.298166	0.106722	0.96938	0.03062	1.22579	-1004.75	-1006.32	3.13883	0.208167	153534599
S100A5	0.0368029	0.527311	0.12184	0.99999	1e-05	2.8669	-651.327	-651.327	-0.001032	0	153537147
S100A4	0.0303057	0.388066	0.0589531	0.9749	0.0251	1.59331	-1066.52	-1070.89	8.73543	0.0126802	153543613
S100A3	0.137833	0.590485	0.202246	0.97814	0.02186	1	-1704.11	-1704.62	1.00784	0.604157	153547329
S100A2	0.103974	0.45137	0.23089	0.94163	0.05837	1.9451	-617.864	-624.642	13.5574	0.00113777	153561108
S100A16	0.0284914	0.36584	0.0712368	0.99999	1e-05	1	-615.511	-615.51	-0.001022	0	153606886
S100A1	0.0121876	0.394837	0.0241588	0.99999	1e-05	6.10771	-844.649	-844.649	-0.001878	0	153627926
