# Supplementary material for: Recent Positive Selection in Genes of the Mammalian Epidermal Differentiation Complex Locus
Source: Front Genet. 2017 Jan 10;7:227. doi: 10.3389/fgene.2016.00227 (PMC5222828; doi:10.3389/fgene.2016.00227)
Supplement: Supplementary file 3 [file Data_Sheet_3.XLSX]

## Sheet: Sheet1
Table S3: B-LRT results for each EDC gene in M1a-M2a Comparison across the primate clade
Gene	Proportion of foreground sites with dN/dS > 1	Background Clade dN/dS	Foreground Clade dN/dS	Null Likelihood	Alt Likelihood	χ2 Statistic (-2*Null-Alt)	pval	cdsStart
S100A10	0	0.047	1	-918.614	-919.521	1.814	0.404	151983162
S100A11	0.35502	0.03192	1	-1528.3	-1528.3	0	1	152032661
TCHHL1	0.09465	0.20061	1	-533.845	-533.845	0	1	152084966
TCHH	0.00387	0.12911	1	-2220.88	-2217.64	-6.465	0	152107384
RPTN	0.10481	0.25039	1.44156	-7001.24	-7002.57	2.654	0.265	152154743
FLG	0.24616	0.21458	1	-8938.62	-8938.62	0	1	152302699
FLG2	0.14995	0.11663	2.53547	-293.421	-294.265	1.687	0.43	152350609
KPRP	0.22191	0.12412	1.14715	-8226.71	-8226.95	0.471	0.79	152759588
IVL	0.19033	0.12509	1	-3309.54	-3309.54	0	1	152909797
SPRR4	0.1607	0.04199	4.87918	-1132.38	-1143.2	21.644	2e-05	152971890
SPRR1A	0.0151	0.03631	4.93046	-1348.28	-1349.98	3.401	0.183	152985230
SPRR3	0	0.07106	15.4543	-953.267	-953.267	0	1	153003020
LELP1	0.10735	0.02348	1	-1184.53	-1184.53	0	1	153204707
S100A9	0.03857	0.17911	2.67396	-1578.52	-1579.1	1.164	0.559	153358283
S100A8	0.0409	0.09809	1	-602.762	-602.762	0	1	153390103
S100A7L2	0.633	0.09663	1	-1996.76	-1996.76	0	1	153437057
S100A6	0.06283	0.05964	1	-1017.27	-1017.27	0	1	153534695
S100A5	0.06007	0.02888	1	-675.118	-675.118	0	1	153537295
S100A4	0	0.04088	7.62393	-1090.91	-1090.91	0	1	153543758
S100A3	0.27292	0.08387	1	-1707.33	-1707.33	0	1	153547681
S100A2	0	0.0744	1	-628.549	-628.549	0	1	153561438
S100A16	0.02411	0.03481	1	-633.925	-633.925	0	1	153607533
S100A1	0	0.02365	1	-882.552	-882.552	0	1	153630521
