# Supplementary material for: Recent Positive Selection in Genes of the Mammalian Epidermal Differentiation Complex Locus
Source: Front Genet. 2017 Jan 10;7:227. doi: 10.3389/fgene.2016.00227 (PMC5222828; doi:10.3389/fgene.2016.00227)
Supplement: Supplementary file 4 [file Data_Sheet_4.XLSX]

## Sheet: Sheet1
Table S4: B-LRT results for each EDC gene in M1a-M2a Comparison across the HGC clade
Gene	Proportion of foreground sites with dN/dS > 1	Background Clade dN/dS	Foreground Clade dN/dS	Null Likelihood	Alt Likelihood	χ2 Statistic (-2*Null-Alt)	pval	cdsStart
S100A10	0	0.047	1	-918.614	-918.614	0	1	151983162
S100A11	0	0.06447	1	-1538.08	-1538.08	0	1	152032661
TCHHL1	0.232	0.14985	1	-533.304	-533.304	0	1	152084966
TCHH	0.03207	0.12553	96.9025	-2215.93	-2218.02	4.18815	0.123184	152107384
RPTN	0.51469	0.25314	1	-7008.14	-7005.2	-5.88349	0	152154743
FLG	0.08779	0.28483	5.5346	-8940.84	-8944.67	7.65862	0.0217246	152302699
FLG2	0.37765	0.10604	999	-293.733	-290.714	6.03939	0.0488161	152350609
KPRP	0.10188	0.14927	1	-8250.77	-8250.77	0	1	152759588
IVL	0.40881	0.20861	1	-3311.54	-3311.54	-0.0003	0	152909797
SPRR4	0.63268	0.06191	1	-1140.46	-1140.46	0	1	152971890
SPRR1A	0	0.03602	1	-1350.13	-1350.13	0	1	152985230
SPRR3	0	0.07106	1	-953.267	-953.267	0	1	153003020
LELP1	0.17405	0.03877	1.89582	-1187.21	-1187.25	0.081678	0.959984	153204707
S100A9	0	0.18252	1	-1580.78	-1580.78	0	1	153358283
S100A8	0.07027	0.010826	999	-601.103	-602.79	3.37536	0.184948	153390103
S100A7L2	0.14365	0.24362	5.32113	-2024.88	-2026.05	2.35124	0.308628	153437057
S100A6	0	0.06953	1	-1018.35	-1018.35	0	1	153534695
S100A5	0.04573	0.04381	1.40522	-676.104	-676.107	0.006112	0.996949	153537295
S100A4	0	0.04088	1	-1090.91	-1090.91	0	1	153543758
S100A3	0	0.1042	1	-1718.74	-1718.74	0	1	153547681
S100A2	0	0.0744	1	-628.549	-628.549	0	1	153561438
S100A16	0.01385	0.03991	21.3266	-635.544	-635.818	0.548662	0.76008	153607533
S100A1	0	0.02365	1	-882.552	-882.552	0	1	153630521
