# Supplementary material for: Recent Positive Selection in Genes of the Mammalian Epidermal Differentiation Complex Locus
Source: Front Genet. 2017 Jan 10;7:227. doi: 10.3389/fgene.2016.00227 (PMC5222828; doi:10.3389/fgene.2016.00227)
Supplement: Supplementary file 5 [file Data_Sheet_5.XLSX]

## Sheet: Supplementary Table 5
Table S5: GA-branch results (dN-dS) for internal nodes on the 14-mammal tree. Genes highlighted in green have a dN-dS value > 0.
Branch	FLG	FLG2	IVL	KPRP	LELP1	RPTN	S100A1	S100A10	S100A11	S100A16	S100A2	S100A3	S100A4	S100A5	S100A6	S100A7L2	S100A8	S100A9	SPRR1A	SPRR3	SPRR4	TCHH	TCHHL1
Node1	-9998.25	-9998.61	-9996.22	-1.33776	-3.24962	-0.986934	-9999.95	4.00281	-1.61616	0.0859583	-9999.71	-0.940575	-1.64562	-9999.85	-2.96126	-0.955269	-4.99214	-1.94331	-1.17916	-0.833152	-0.36542	-2	-0.85
Node2	0	0.132247	-0.981966	-0.261735	-0.222663	-0.109558	-0.391023	-0.175432	-0.166141	-0.0779668	-0.572948	-0.573993	-0.391024	0.0778118	-0.102196	-0.634706	-0.429114	-0.360719	-0.523449	0	-0.762234	0.03	0.03
Node3	0.0624938	-0.0930138	-0.05808	-0.0478948	-0.471735	-0.0703176	-0.185506	-0.129866	0.0541512	0	0.003456	0	-0.0800547	-0.137776	-0.0851087	-9998.42	-0.271147	0.0416461	-0.0346796	-0.0127245	0	-0.22	-0.05
Node4	-0.428869	0	0.277491	-0.206069	-0.164407	-0.209375	-0.185628	0	-0.101218	-0.21456	0.0210974	-0.00260482	-0.0120099	-0.201643	0.00249552	0	0.00947176	0.063863	-0.00395791	0.0267183	-0.00379164	-0.07	-0.13
Node5	0.195039	0	-0.0903726	0.106269	0.0420401	0.0360981	-0.0938497	0	0.0730652	0.0486715	0.025568	-0.0549948	-0.0909173	-0.0638948	0.0134036	0	0.0393963	-0.24902	-0.177174	-0.0775653	-0.0814289	-0.07	0.14
Node6	0.00513646	-0.342177	-0.137028	-0.00513253	0.0313539	-0.0117328	0	-0.0912679	0	0.018733	-0.303553	-0.0118801	-0.08532	-0.0116564	0.0158835	-0.0565889	0.020882	0.177783	0.0104195	-0.115039	-0.0619198	-0.02	-0.01
Node7	-0.0153658	0.0138801	0.0253173	-0.0187909	-0.0902695	-0.0294527	-0.0387456	-0.0754995	-0.0255962	-0.0306168	0	-0.024414	-0.0882407	-0.0217399	0	-0.0399527	0.040659	0.0357451	-0.064546	-0.0757025	0.00906329	0	-0.03
Node8	-0.0234658	-0.00302179	-0.00531777	0.00496928	0.0193845	-0.0226208	0.00111027	0	0	-0.0245995	-0.0866356	-0.0105719	0	-0.0159813	0	0.0395941	0.0879165	0	-0.0271317	-0.00759054	0	-0.05	0
Node9	-0.0797504	-0.0227872	-0.0573141	-0.0363869	-0.0266985	0	-0.0138438	-0.173306	-0.119891	-0.252831	-0.0748037	-0.0622921	-0.0798159	-0.0197877	-0.115461	-0.0435038	-0.233041	0.0655367	-0.119144	0.0358391	-0.0189629	0	0.02
Node10	0.0452943	0.0169962	0.00930073	-0.0209609	-0.0279885	-0.243553	-1.31098e-05	-1.33481e-05	-0.00479936	0	-0.0161231	0.00921837	0	0	0	-0.0250101	0	-0.161782	-0.00192624	0.0155876	0.00276408	-9999.88	0
Node11	0.0433283	0.0496712	-0.0157869	-0.0790837	-0.437022	-0.0915837	-0.114918	-0.181054	-0.134186	-0.0163599	-0.0332147	-0.0215676	-0.127126	-0.0974717	-0.203389	0.106022	-0.394969	0	0	-0.526134	-1.64936	0.02	-0.05
Node12	0.213894	-0.476655	-0.511243	-0.746443	-1.17764	-0.0451408	-0.87094	-0.583778	-0.661243	-0.559622	-0.652481	-0.355782	-0.649147	-0.312917	-0.80495	0.0702994	-0.519778	-0.759236	-0.128895	-0.369248	-0.564552	-0.85	0.03
# Genes with dN-dS > 0	6	4	3	2	3	1	1	1	2	3	3	1	0	1	3	3	5	5	1	3	2	2	6
